# Supplementary material for: The CDO1–ACSM3 Axis Mediates Renal Tubule Lipid Deposition and Injury by Causing Mitochondrial Dysfunction in Lupus Nephritis
Source: Cells. 2026 Mar 4;15(5):461. doi: 10.3390/cells15050461 (PMC12984251; doi:10.3390/cells15050461)
Supplement: Supplementary file 1 [file cells-15-00461-s001.zip]

Archive with 1 entries (1 files):
- cells-4119005-supplementary.pdf
